# Supplementary material for: Differentially Expressed Genes and Molecular Susceptibility to Human Age-Related Diseases
Source: Int J Mol Sci. 2023 Feb 16;24(4):3996. doi: 10.3390/ijms24043996 (PMC9966505; doi:10.3390/ijms24043996)
Supplement: Supplementary file 1 [file ijms-24-03996-s001.zip]

Archive with 1 entries (1 files):
- ijms-2163784-supplementary.pdf
